# Supplementary material for: The Influence of Clustered DNA Damage Containing Iz/Oz and OXOdG on the Charge Transfer through the Double Helix: A Theoretical Study
Source: Molecules. 2024 Jun 9;29(12):2754. doi: 10.3390/molecules29122754 (PMC11206643; doi:10.3390/molecules29122754)
Supplement: Supplementary file 1 [file molecules-29-02754-s001.zip]

Archive with 1 entries (1 files):
- molecules-3021757-supplementary.pdf
